# Supplementary material for: Disambiguation of patent inventors and assignees using high-resolution geolocation data
Source: Sci Data. 2017 May 16;4:170064. doi: 10.1038/sdata.2017.64 (PMC5433392; doi:10.1038/sdata.2017.64)
Supplement: Supplementary file 1 [file sdata201764-isa1.zip]

Archive with 3 entries (3 files):
- i_Investigation.txt
- s_study_Morrison.txt
- a_assay_Morrison.txt
