# Supplementary material for: Disambiguation of patent inventors and assignees using high-resolution geolocation data
Source: Sci Data. 2017 May 16;4:170064. doi: 10.1038/sdata.2017.64 (PMC5433392; doi:10.1038/sdata.2017.64)
Supplement: Supplementary file 1 [file sdata201764-isa1.zip › i_Investigation.txt]

# Investigation File generated for Scientific Data with Investigation File Authoring Tool version 0.1.0 on 18/04/2017 - This metadata file is CC0
ONTOLOGY SOURCE REFERENCE
Term Source Name	IAO	GAZ	ERO	NCIT	OBI
Term Source File	http://data.bioontology.org/ontologies/IAO	http://data.bioontology.org/ontologies/GAZ	http://data.bioontology.org/ontologies/ERO	http://data.bioontology.org/ontologies/NCIT	http://data.bioontology.org/ontologies/OBI
Term Source Version	2015-02-23	$Revision: 1.512 $	2013-08-02	16.05e	2014-08-18
Term Source Description	Information Artifact Ontology	Gazetteer	Eagle-I Research Resource Ontology	National Cancer Institute Thesaurus	Ontology for Biomedical Investigations
INVESTIGATION
Investigation Identifier
Investigation Title
Investigation Description
Investigation Submission Date
Investigation Public Release Date
INVESTIGATION PUBLICATIONS
Investigation PubMed ID
Investigation Publication DOI
Investigation Publication Author List
Investigation Publication Title
Investigation Publication Status
Investigation Publication Status Term Accession Number
Investigation Publication Status Term Source REF
INVESTIGATION CONTACTS
Investigation Person Last Name
Investigation Person Mid Initials
Investigation Person First Name
Investigation Person Address
Investigation Person Phone
Investigation Person Fax
Investigation Person Email
Investigation Person Affiliation
Investigation Person Roles
Investigation Person Roles Term Accession Number
Investigation Person Roles Term Source REF
STUDY
Study Identifier	10.1038/sdata.2017.64
Study Title	Disambiguation of patent inventors and assignees using high-resolution geolocation data
Study Submission Date	16/06/2016
Study Public Release Date	16/05/2017
Study Description	http://www.nature.com/articles/sdata201764#abstract
Study File Name	s_study_Morrison.txt
Comment[Subject Keywords]	//;//
Comment[Manuscript Licence]	CC BY-4.0
Comment[Experimental Metadata Licence]	CC0
Comment[Supplementary Information File Name]		Supplementary Information
Comment[Supplementary Information File Type]	x-zip-compressed	pdf
Comment[Supplementary Information File URL]	http://www.nature.com/articles/sdata201764#supplementary-information	http://www.nature.com/articles/sdata201764#supplementary-information
Comment[Data Repository]	figshare
Comment[Data Record Accession]	doi:10.6084/m9.figshare.c.3458001.v1
Comment[Data Record URI]	https://doi.org/10.6084/m9.figshare.c.3458001.v1
STUDY DESIGN DESCRIPTORS
Study Design Type	data integration objective
Study Design Type Term Accession Number	ERO:0100092
Study Design Type Term Source REF	ERO
STUDY PUBLICATIONS
Study PubMed ID
Study Publication DOI
Study Publication Author List
Study Publication Title
Study Publication Status
Study Publication Status Term Accession Number
Study Publication Status Term Source REF
STUDY FACTORS
Study Factor Name
Study Factor Type
Study Factor Type Term Accession Number
Study Factor Type Term Source REF
STUDY ASSAYS
Study Assay Measurement Type	text disambiguation
Study Assay Measurement Type Term Accession Number	""
Study Assay Measurement Type Term Source REF	""
Study Assay Technology Type	Computational Technique
Study Assay Technology Type Term Accession Number	NCIT:C19233
Study Assay Technology Type Term Source REF	NCIT
Study Assay Technology Platform	""
Study Assay File Name	a_assay_Morrison.txt
STUDY PROTOCOLS
Study Protocol Name	Patent data sources	Geolocation and disambiguation of assignees and inventors
Study Protocol Type	selection	information processor function
Study Protocol Type Term Accession Number	OBI:0001928	OBI:0000392
Study Protocol Type Term Source REF	OBI	OBI
Study Protocol Description		
Study Protocol URI	""	""
Study Protocol Version		
Study Protocol Parameters Name	""	""
Study Protocol Parameters Name Term Accession Number	""	""
Study Protocol Parameters Name Term Source REF	""	""
Study Protocol Components Name	""	""
Study Protocol Components Type	""	""
Study Protocol Components Type Term Accession Number	""	""
Study Protocol Components Type Term Source REF	""	""
STUDY CONTACTS
Study Person Last Name	Morrison	Riccaboni	Pammolli
Study Person First Name	Greg	Massimo	Fabio
Study Person Mid Initials			
Study Person Email	""	""	gcmorrison@uh.edu
Study Person Phone			
Study Person Fax			
Study Person Address			
Study Person Affiliation	Department of Physics, The University of Houston, Houston, Texas, USA	IMT Institute for Advanced Studies, Lucca, Italy	IMT Institute for Advanced Studies, Lucca, Italy
Study Person Roles			
Study Person Roles Term Accession Number			
Study Person Roles Term Source REF			
Comment[Study Person ORCID]			
Comment[Funder]			
Comment[FundRef ID]			
Comment[Funder Term Source REF]			
Comment[Grant Identifier]			
