# Supplementary material for: Disambiguation of patent inventors and assignees using high-resolution geolocation data
Source: Sci Data. 2017 May 16;4:170064. doi: 10.1038/sdata.2017.64 (PMC5433392; doi:10.1038/sdata.2017.64)
Supplement: Supplementary file 1 [file sdata201764-isa1.zip › s_study_Morrison.txt]

Source Name	Material Type	Term Source REF	Term Accession Number	Characteristics[geographical location]	Term Source REF	Term Accession Number	Protocol REF	Sample Name
US Patent and Trademark Office	patent	IAO	IAO:0000313	United States of America	GAZ	GAZ:00002459	Patent data sources	USPTO
European Patent Office	patent	IAO	IAO:0000313	Europe	GAZ	GAZ:00000464	Patent data sources	EPO
Patent Cooperation Treaty	patent	IAO	IAO:0000313	global			Patent data sources	PCT
