# Supplementary material for: Disambiguation of patent inventors and assignees using high-resolution geolocation data
Source: Sci Data. 2017 May 16;4:170064. doi: 10.1038/sdata.2017.64 (PMC5433392; doi:10.1038/sdata.2017.64)
Supplement: Supplementary file 1 [file sdata201764-isa1.zip › a_assay_Morrison.txt]

Sample Name	Protocol REF	Assay Name	Raw Data File	Comment[Data Repository]	Comment[Data Record Accession]	Comment[Data Record URI]
USPTO	Geolocation and disambiguation of assignees and inventors	USPTO	doi:10.6084/m9.figshare.c.3458001.v1	figshare	doi:10.6084/m9.figshare.c.3458001.v1	https://doi.org/10.6084/m9.figshare.c.3458001.v1
EPO	Geolocation and disambiguation of assignees and inventors	EPO	doi:10.6084/m9.figshare.c.3458001.v1	figshare	doi:10.6084/m9.figshare.c.3458001.v1	https://doi.org/10.6084/m9.figshare.c.3458001.v1
PCT	Geolocation and disambiguation of assignees and inventors	PCT	doi:10.6084/m9.figshare.c.3458001.v1	figshare	doi:10.6084/m9.figshare.c.3458001.v1	https://doi.org/10.6084/m9.figshare.c.3458001.v1
